# Supplementary material for: Mortality of Japanese patients with Leigh syndrome: Effects of age at onset and genetic diagnosis
Source: J Inherit Metab Dis. 2020 Feb 10;43(4):819–26. doi: 10.1002/jimd.12218 (PMC7383885; doi:10.1002/jimd.12218)
Supplement: Supplementary file 1 — Table S1 List of mutation. [file JIMD-43-819-s004.xlsx]

## Sheet: Sheet1
Supplementary Table: List of mutation
Patient	LS/LL	Gene	Mutation		Notes
Pt1164	LS	BCAP31	c.97C>T:p.Q33X		(NM_001256447)
Pt0286	LL	BOLA3	c.287A>G:p.H96R	c.287A>G:p.H96R	(NM_212552)
Pt1366	LL	BOLA3	c.287A>G:p.H96R	c.287A>G:p.H96R	(NM_212552)
Pt1478	LS	COQ4	c.431C>A:p.T144N	c.718C>T:p.R240C	(NM_016035)
Pt1430	LS	COX15	c.649C>T:p.R217W	c.649C>T:p.R217W	(NM_004376)
Pt0658	LL	DNM1L	c.608T>C:p.L203S		(NM_001278466)
Pt0255	LL	ECHS1	c.176A>G:p.N59S	c.413C>T:p.A138V	(NM_004092)
Pt0082	LS	ECHS1	c.23T>C:p.L8P	c.176A>G:p.N59S	(NM_004092)
Pt0207	LS	ECHS1	c.5C>T:p.A2V	c.176A>G:p.N59S	(NM_004092)
Pt0536	LS	ECHS1	c.5C>T:p.A2V	c.1A>G:p.M1V	(ENST00000368547)
Pt1038ES	LS	ECHS1	c.5C>T:p.A2V	c.176A>G:p.N59S	(NM_004092)
Pt1038YS	LS	ECHS1	c.5C>T:p.A2V	c.176A>G:p.N59S	(NM_004092)
Pt1135ES	LS	ECHS1	c.5C>T:p.A2V	c.176A>G:p.N59S	(NM_004092)
Pt1135YB	LS	ECHS1	c.5C>T:p.A2V	c.176A>G:p.N59S	(NM_004092)
Pt1553	LS	ECHS1	c.5C>T:p.A2V	c.176A>G:p.N59S	(NM_004092)
Pt0376	LS	ECHS1	c.98T>C:p.F33S	c.176A>G:p.N59S	(NM_004092)
Pt0751	LS	GTPBP3	c.8G>T:p.R3L,	c.923-947del:p.E309Rfs*8	(NM_032620)
Pt0430	LS	HSD17B10	c.572T>G:p.L191R		(NM_001037811)
Pt1120	LS	HSD17B10(パネル)	c.388C>T:p.R130C		(NM_00103781)
Pt1400EB	LS	NARS2	c.169A>G:p.K57E	c.731C>G:p.A244G	(NM_024678)
Pt1400YS	LS	NARS2	c.169A>G:p.K57E	c.731C>G:p.A244G	(NM_024678)
Pt0312	LS	NDUFA1	c.55C>T:p.P19S		(NM_004541)
Pt0598	LL	NDUFAF6	c.206A>T:p.D69V	c.371T>C:p.I124T	(NM_152416)
Pt0512	LS	NDUFAF6	c.226T>C:p.S76P	c.805C>G:p.H269D	(NM_152416)
Pt1570	LL	NDUFAF6	c.226T>C:p.S76P	c.337C>T:p.R113X	(NM_152416)
Pt0810	LS	NDUFAF6	c.337C>T:p.Arg113Ter	c.371T>C:p.I124T	NM_152416.4
Pt0866	LS	NDUFAF6	c.371T>C:p.I124T	c.805C>G:p.H269D	(NM_152416)
Pt1412	LL	NDUFAF6	c.371T>C:p.I124T	c.578T>A:p.L193X	(ENST00000396124.4)
Pt0101	LS	NDUFAF6	c.371T>C:p.I124T,	c.805C>G:p.H269D	(NM_152416)
Pt0330	LS	NDUFAF6	c.820A>G:p.R274G	c.820A>G:p.R274G	(NM_152416)
Pt0711	LS	NDUFS4	c.340T>C:p.W114R,	c.340T>C:p.W114R	(NM_002495)
Pt1087	LS	NDUFS6	c.343T>C:p.C115R	c.309+5G>A	(NM_004553)
Pt1357	LS	NDUFS7	c.175C>T:p.R59W	c.506G>T:p.G169V	(NM_024407)
Pt1177	LS	NDUFV2	c.427C>T:p.R143X	c.580G>A:p.E194K	(NM_021074)
PTLD09	LL	PDHA1	n.a.
PTLD23	LL	PDHA1	n.a.
PTLD25	LS	PDHA1	n.a.
Pt0628EB	LS	SCO2	c.577G>A:p.G193S	c.773T>C:p.M258T	(NM_001169109)
Pt0628YB	LS	SCO2	c.577G>A:p.G193S	c.773T>C:p.M258T	(NM_001169109)
Pt0156	LS	SLC19A3	c.372C>G:p.Y124X	c.265A>C:p.S89R	(NM_025243)
Pt1645	LS	SLC19A3	c.384_387del:p.Y128fs	c.265A>C:p.S89R	(NM_025243)
Pt1197	LS	SURF1	c.367_368delAG	c.572delC	(NM_003172.2)
Pt0756	LS	SURF1	c.367_368delAG:p.R123Gfs	c.54+1G>T	(NM_003172.2)
Pt1066	LS	SURF1	c.367_368delAG:p.R123Gfs,	c.867G>A:p.W289X	(NM_003172.2)
Pt1567	LS	SURF1	c.54+1G>T	c.751delC:p.Q251Rfs,	(NM_003172.2)
Pt0027	LS	SURF1	c.743C>A:p.A248D	c.743C>A:p.A248D	(NM_003172.2)
Pt0981	LL	SURF1	c.743C>A:p.A248D	c.54+1G>T	(NM_003172.2)
Pt1143	LS	SURF1	c.743C>A:p.A248D,	c.826_827ins18:p.V276_T277ins6	(NM_003172.2)
Pt1230	LL	UQCRC2	c.1340C>A:p.T447K	c.613-3->A	(NM_003366)
PTLD12	LL	MT-ATP6	m.8993T>C:p.L156P
PTLD13	LS	MT-ATP6	m.8993T>C:p.L156P
Pt0274	LS	MT-ATP6	m.8993T>C:p.L156P
Pt0341	LS	MT-ATP6	m.8993T>C:p.L156P
PTLD33	LS	MT-ATP6	m.8993T>G:p.L156R
Pt0453	LS	MT-ATP6	m.8993T>G:p.L156R
Pt0720	LS	MT-ATP6	m.8993T>G:p.L156R
Pt0772	LS	MT-ATP6	m.8993T>G:p.L156R
Pt0968	LS	MT-ATP6	m.8993T>G:p.L156R
Pt1288	LS	MT-ATP6	m.8993T>G:p.L156R
Pt0179	LL	MT-ATP6	m.8993T>G:p.L156R
Pt1374	LS	MT-ATP6	m.8993T>G:p.L156R
Pt1417	LS	MT-ATP6	m.8993T>G:p.L156R
Pt1565	LS	MT-ATP6	m.8993T>G:pL156R
PTLD08	LS	MT-ATP6	m.9176T>C:p.L217P
Pt0400	LS	MT-ATP6	m.9176T>C:p.L217P
Pt0698	LS	MT-ATP6	m.9176T>C:p.L217P
Pt0127	LL	MT-ATP6	m.9185T>C:p.L220P
PTLD10	LS	MT-ND1	m.3697G>A:p.G131S
Pt0416	LS	MT-ND1	m.3697G>A:p.G131S
Pt0619	LS	MT-ND1	m.3946G>A:p.E214K
Pt1403	LS	MT-ND1	m.3946G>A:p.E214K
Pt0728	LS	MT-ND3	m.10158T>C:p.S34P
Pt0994	LS	MT-ND3	m.10158T>C:p.S34P
Pt0108	LS	MT-ND3	m.10191T>C:p.S45P
Pt1003	LS	MT-ND3	m.10191T>C:p.S45P
Pt1574	LS	MT-ND3	m.10191T>C:p.S45P
Pt0043	LS	MT-ND3	m.10191T>C:p.S45P
Pt0044	LS	MT-ND3	m.10191T>C:p.S45P
Pt0058	LS	MT-ND3	m.10191T>C:p.S45P
Pt0083	LS	MT-ND3	m.10191T>C:p.S45P
Pt0190	LS	MT-ND4	m.11246G>A:p.A163T (VUS)
Pt0153	LS	MT-ND5	m.13094T>C:p.V253A
Pt1278	LS	MT-ND5	m.13094T>C:p.V253A
Pt0467	LL	MT-ND5	m.13513G>A:p.D393N
Pt0744	LL	MT-ND5	m.13513G>A:p.D393N
Pt0806	LS	MT-ND5	m.13513G>A:p.D393N
Pt0878	LS	MT-ND5	m.13513G>A:p.D393N
Pt1466	LS	MT-ND5	m.13513G>A:p.D393N
Pt0377	LS	MT-ND6	m.14439G>A:p.P79S
Pt1315	LS	MT-ND6	m.14453G>A:p.A74V
Pt1505	LL	MT-ND6	m.14453G>A:p.A74V
Pt1429	LS	MT-ND6	m.14459G>A:p.A72V
Pt0593	LS	MT-ND6	m.14459G>A:p.A72V
Pt0028	LS	MT-ND6	m.14459G>A:pA72V
PTLD11	LS	MT-ND6	m.14487T>C:p.M63V
Pt0224	LS	MT-ND6	m.14487T>C:p.M63V
Pt0956	LS	MT-ND6	m.14487T>C:p.M63V
Pt1063	LS	MT-ND6	m.14487T>C:p.M63V
Pt0677	LS	MT-ND6	m.14597A>G
Pt0396	LS	MT-TE	m.14687A>G
PTLD06	LL	MT-TL1	m.3243A>G
PTLD21	LS	MT-TL1	m.3243A>G
Pt1049	LS	MT-TW	m.5537-5538insT
